# Supplementary material for: Synapsin condensation controls synaptic vesicle sequestering and dynamics
Source: Nat Commun. 2023 Oct 23;14:6730. doi: 10.1038/s41467-023-42372-6 (PMC10593750; doi:10.1038/s41467-023-42372-6)
Supplement: Supplementary file 8 — Source Data [file 41467_2023_42372_MOESM8_ESM.xlsx]

## Sheet: Fig 1 4.4K
Lenght µm	Synapsin										Dextran
	Profile 1	Profile 2	Profile 3	Profile 4	Profile 5	Profile 6	Profile 7	Profile 8	Profile 9	Profile 10	Profile 1	Profile 2	Profile 3	Profile 4	Profile 5	Profile 6	Profile 7	Profile 8	Profile 9	Profile 10
0	0.00858573	0.034686	0.00649523	0	0.00187785	0.00162996	0.00816884	0.000924255	0.0117716	0.00103035	0.0665676	0.0661863	0.0224745	0.0184296	0.0187494	0.0500673	0.0121608	0.0566804	0.0454408	0.0318423
0.108333	0.00665855	0.0290999	0.00253259	0.00117985	0.00274271	0.003424	0.0145008	0.00113828	0.0115956	0.00124409	0.0482439	0.0295149	0.0132686	0.0209858	0.063296	0.0484725	0.00689681	0.037509	0.0499876	0.0247453
0.216667	0.00554693	0.0267471	0.00549702	0.00514852	0.00215957	0.00311091	0.0143372	0.00184693	0.0109149	0	0.0472535	0.0320125	0.006755	0.0253992	0.0561069	0.0394688	0.00252131	0.0384909	0.0371813	0.0312769
0.325	0.00571451	0.0259896	0.0049443	0.00926157	0.00377952	0.00375115	0.0150413	0.000813281	0.00968548	0.000929678	0.0289711	0.0301633	0	0.027962	0.0221032	0.0590605	0.0168677	0.0436033	0.0297392	0.0167242
0.433333	0.00685406	0.0199869	0.00429236	0.0170923	0.00409335	0.00327272	0.0161226	0.00283935	0.00984781	0.00107258	0.0427139	0.00631605	0.0133809	0.022917	0.0246996	0.0325559	0.0220408	0.0366283	0.0589919	0.0305608
0.541667	0.00474254	0.0179324	0.00712583	0.0249581	0.00489349	0.00401856	0.0186841	0.0041647	0.0129157	0.00345435	0.034625	0.0114073	0.0128018	0.0358199	0	0.0482226	0.0197905	0.0196468	0.0419974	0.0169559
0.65	0.00782603	0.0171276	0.0090359	0.036739	0.00955807	0.00624019	0.0270682	0.00926634	0.0248788	0.0123724	0.0439933	0.00917386	0.0144827	0.0482229	0.00197055	0.041818	0.0360829	0.0386935	0.0460984	0.0184192
0.758333	0.0127473	0.0202426	0.0186562	0.0645975	0.0149601	0.00886619	0.0360084	0.0357574	0.0549712	0.037676	0.0543518	0.00242552	0.0246457	0.0777025	0.0110179	0.027178	0.042341	0.0435877	0.100606	0.0503724
0.866667	0.0222883	0.0238025	0.0501953	0.100786	0.0389449	0.0187831	0.0541514	0.115995	0.125272	0.0941284	0.0946309	0.0274255	0.0520452	0.10695	0.0288397	0.0614018	0.0616003	0.0380779	0.233598	0.10426
0.975	0.0502017	0.0398224	0.135671	0.145141	0.100711	0.0428851	0.113406	0.283069	0.23665	0.211836	0.129421	0.0245677	0.12884	0.158843	0.09427	0.052077	0.107289	0.168685	0.388741	0.217231
1.08333	0.131568	0.0669908	0.288138	0.21335	0.23823	0.112481	0.242841	0.487024	0.37846	0.391594	0.156783	0.0410423	0.272571	0.217143	0.225628	0.13677	0.182068	0.349793	0.523917	0.383868
1.19167	0.296333	0.117602	0.492729	0.296332	0.431506	0.242145	0.40713	0.654389	0.517272	0.581737	0.277537	0.0577089	0.462104	0.29472	0.344151	0.229688	0.321545	0.536402	0.630558	0.596599
1.3	0.487577	0.216647	0.666302	0.389291	0.612619	0.421869	0.559758	0.774637	0.640541	0.729602	0.409641	0.116114	0.616062	0.408327	0.554162	0.385561	0.483001	0.623656	0.703558	0.75668
1.40833	0.642986	0.364986	0.780371	0.490037	0.727336	0.601268	0.674782	0.811885	0.729601	0.820229	0.561388	0.222214	0.734774	0.477679	0.696326	0.574931	0.631005	0.719053	0.783547	0.866573
1.51667	0.753248	0.530369	0.859567	0.60127	0.817284	0.745035	0.744978	0.846583	0.78906	0.87118	0.687632	0.366571	0.81813	0.600302	0.733311	0.663253	0.751812	0.7631	0.809465	0.927285
1.625	0.834815	0.66881	0.912588	0.701275	0.845999	0.821353	0.798834	0.880812	0.832702	0.899937	0.793694	0.532253	0.89071	0.690929	0.882032	0.782342	0.801511	0.827364	0.874592	0.964682
1.73333	0.885816	0.773772	0.961994	0.787595	0.92678	0.90438	0.843596	0.911849	0.873551	0.922976	0.818786	0.7061	0.897304	0.779935	0.881996	0.850764	0.839484	0.84553	0.882142	0.977012
1.84167	0.909573	0.824104	0.983922	0.866917	0.954617	0.93398	0.876643	0.926245	0.897552	0.946402	0.918204	0.785111	0.924475	0.875766	0.923828	0.889273	0.888574	0.866127	0.896372	0.966497
1.95	0.932202	0.869806	0.995375	0.905446	0.980477	0.964129	0.904996	0.942967	0.906348	0.967796	0.96554	0.850504	0.928945	0.907008	0.896702	0.984572	0.922911	0.885314	0.92776	0.956684
2.05833	0.957524	0.887449	1	0.935717	0.983574	1	0.938234	0.955626	0.937634	0.990004	0.993892	0.887872	0.946299	0.945697	1	0.977987	0.943047	0.922028	0.967058	0.962517
2.16667	0.980918	0.913283	0.996559	0.96192	0.989786	0.986901	0.971369	0.970895	0.981543	0.99631	0.97887	0.905644	0.968321	0.984353	0.863992	0.988548	0.962318	0.959943	0.988986	1
2.275	0.99585	0.961943	0.986519	0.983805	0.983406	0.985242	0.985066	0.977777	0.994393	1	0.978045	0.925168	0.977195	0.989641	0.913911	0.982479	0.979624	0.97574	0.983332	0.994283
2.38333	1	0.972183	0.988788	0.986523	0.984116	0.948194	0.998047	0.985259	1	0.998773	1	0.916162	1	0.998266	0.956756	1	0.976773	0.974002	0.984544	0.987456
2.49167	0.981706	1	0.98591	1	1	0.960425	1	0.984727	0.999553	0.994768	0.984235	0.9628	0.979113	1	0.912149	0.988916	0.97061	0.989214	0.975982	0.996549
2.6	0.981125	0.992757	0.98739	0.99598	0.997108	0.960019	0.988492	0.973566	0.990494	0.98771	0.972514	0.937008	0.982549	0.994242	0.936081	0.989357	0.982057	0.965484	0.984465	0.993181
2.70833	0.970439	0.991304	0.994954	0.984034	0.988867	0.929974	0.977102	1	0.987513	0.974764	0.95968	0.974183	0.978528	0.9771	0.971661	0.948431	1	0.988084	0.997343	0.962365
2.81667	0.98046	0.969158	0.989423	0.976154	0.989847	0.905687	0.966493	0.994943	0.970348	0.958804	0.967026	0.972887	0.951141	0.966695	0.996604	0.970161	0.981805	0.990531	1	0.956988
2.925	0.956753	0.951671	0.96417	0.961161	0.989212	0.886981	0.95091	0.97355	0.942046	0.942674	0.951013	1	0.948778	0.966358	0.954253	0.879193	0.979412	0.984686	0.975665	0.937091
3.03333	0.935487	0.935248	0.951284	0.954954	0.985372	0.840371	0.921231	0.949642	0.930832	0.932881	0.961495	0.999712	0.896597	0.968325	0.983176	0.819834	0.971663	1	0.968855	0.930314
3.14167	0.891368	0.924663	0.92461	0.949865	0.953344	0.753495	0.90119	0.939229	0.890877	0.940036	0.879369	0.997478	0.884921	0.971018	0.943903	0.771524	0.961861	0.955742	0.945536	0.933774
3.25	0.804763	0.927513	0.897549	0.937527	0.911307	0.639849	0.880932	0.916379	0.880409	0.927718	0.883455	0.986047	0.861959	0.953634	0.93535	0.662145	0.954187	0.909138	0.89371	0.917818
3.35833	0.678334	0.913926	0.842903	0.911523	0.911061	0.451484	0.847237	0.889885	0.848572	0.898447	0.771656	0.953554	0.822906	0.917548	0.941759	0.536615	0.913451	0.882376	0.854874	0.891654
3.46667	0.46483	0.904624	0.763398	0.880881	0.882718	0.261469	0.806482	0.850358	0.799903	0.856828	0.585077	0.925072	0.723745	0.87129	0.821627	0.383974	0.888791	0.823288	0.794829	0.861283
3.575	0.229865	0.871955	0.643987	0.790377	0.819906	0.121475	0.744127	0.819019	0.755453	0.791618	0.319384	0.931196	0.607383	0.800877	0.779995	0.205606	0.842475	0.805971	0.700334	0.80479
3.68333	0.0839971	0.827484	0.478042	0.681016	0.720494	0.0543615	0.651785	0.78098	0.683386	0.683589	0.125253	0.91316	0.457396	0.702577	0.674309	0.0938489	0.75049	0.799612	0.603147	0.709897
3.79167	0.0267571	0.741065	0.300545	0.54252	0.563326	0.023858	0.519928	0.714234	0.571936	0.531924	0.0257521	0.891258	0.289393	0.577999	0.575505	0.0411103	0.626033	0.705274	0.551474	0.557722
3.9	0.00741825	0.633456	0.161279	0.391126	0.338696	0.00950246	0.344046	0.604748	0.416322	0.355104	0	0.825456	0.164333	0.432725	0.420529	0.0332909	0.452709	0.63865	0.394019	0.379207
4.00833	0.00265336	0.470749	0.0816807	0.262032	0.153988	0.00477981	0.18074	0.436196	0.252315	0.200199	0.0397837	0.740202	0.0925198	0.305698	0.153025	0.034136	0.257662	0.505346	0.225559	0.218376
4.11667	0.00132389	0.30157	0.0393905	0.166661	0.0622569	0.00227416	0.08381	0.246833	0.121546	0.106123	0.00495233	0.578434	0.0534639	0.212385	0.0583599	0.0166345	0.121783	0.34108	0.104264	0.115872
4.225	0.00036868	0.190993	0.0196938	0.106228	0.0257627	0	0.0431558	0.108989	0.0509632	0.0573218	0.0354092	0.400624	0.0258264	0.148293	0.0363048	0.0163855	0.0481077	0.187942	0.0784878	0.0690448
4.33333	0.00139092	0.114956	0.00912688	0.0694991	0.00952907	0.00273056	0.0250283	0.0442073	0.0279059	0.0287908	0.0461393	0.249856	0.0164498	0.105304	0.0746508	0.0205208	0.0131783	0.104134	0.0325781	0.0348249
4.44167	0.00130155	0.0684773	0.00493079	0.0413098	0.00373602	0.00615194	0.0163222	0.0175022	0.0162829	0.0137573	0.0588503	0.176777	0.00789063	0.0552532	0.0207327	0.0248657	0.0103971	0.0412419	0.0159729	0.0166294
4.55	0.00178753	0.0380613	0	0.0275126	0.000987085	0.00582154	0.0132709	0.00515237	0.00345438	0.00749008	0.0363584	0.0717579	0.00379341	0.0420496	0.0341032	0	0.00767474	0.0253904	0.0204877	0.00837722
4.65833	0.000826735	0.015821	0.0026264	0.0153426	0	0.00520319	0.00808879	0.00273313	0	0.00538398	0.0476249	0.0441643	0.00368077	0.0285027	0.0637132	0.0327891	0	0.0143006	0.0317546	0.000676605
4.76667	0.000206684	0.00823715	0.000958642	0.0110177	0.002027	0.00628113	0.00291179	0.00136023	0.00466879	0.00386977	0.0316124	0	0.0113289	0.0169935	0.055189	0.0203057	0.0027197	0.0246657	0.0169167	0
4.875	0	0.00525	0.000977721	0.00758914	0.0043699	0.00678076	0.00193729	0	0.00581221	0.00214246	0.0166728	0.00345819	0.0159559	0.00731855	0.0287948	0.00880008	0.0169732	0.0216809	0.00971026	0.00930022
4.98333	0.000821147	0.0021303	0.00230136	0.00493945	0.000234083		0.00216266	0.00179461	0.00658799	0.00236692	0.0311171	0.00749278	0.00917725	0.0130663	0.0385321		0.0150008	0.0273466	0.0143876	0.00421554
5.09167	0.00130155	0	0.00304189	0.00327573			0	0.00212278	0.00457304	0.00308752	0.0373488	0.00898172	0.00817772	0			0.0126161	0	0	0.00467198

## Sheet: Fig 1 65K
Lenght µm	Synapsin										Dextran
	Profile 1	Profile 2	Profile 3	Profile 4	Profile 5	Profile 6	Profile 7	Profile 8	Profile 9	Profile 10	Profile 1	Profile 2	Profile 3	Profile 4	Profile 5	Profile 6	Profile 7	Profile 8	Profile 9	Profile 10
0	0.00188462	0.000826336	0.00493216	0.00192039	0.0236645	0.00108511	0.0100131	0.0146471	0.00616731	0	0.862567	1	0.83096	0.85269	0.837317	0.628189	0.910932	0.794532	0.947339	0.924349
0.108333	0.000310592	0	0.00604641	0.00432844	0.0288728	0	0.0129643	0.040281	0.00772008	0.00361533	0.882134	0.952142	0.698039	0.840496	0.789647	0.712424	0.903566	0.796659	0.947194	0.902468
0.216667	0.00112066	0.00163229	0.00609556	0.00730551	0.0283777	0.00569685	0.0126481	0.108357	0.0136898	0.0111897	0.903284	0.931208	0.787203	0.832457	0.88087	0.632226	0.889311	0.719419	1	0.815231
0.325	0	0.0073897	0.00639051	0.00951818	0.0364103	0.015802	0.0162334	0.241791	0.0190185	0.037948	0.852877	0.958384	0.758101	0.829454	0.939931	0.544687	0.944535	0.591211	0.96462	0.78236
0.433333	0.000292906	0.0169315	0.00832405	0.0109559	0.0497989	0.0362157	0.0303845	0.421294	0.0300877	0.0991632	0.854009	0.884605	0.886894	0.845658	0.996877	0.543402	0.859071	0.471677	0.84645	0.755958
0.541667	0.00273238	0.0354236	0.0115029	0.0191325	0.0791031	0.0878942	0.0500367	0.586854	0.0531374	0.208109	0.876027	0.85556	0.814241	0.93014	0.896077	0.616994	0.845898	0.346677	0.814974	0.719777
0.65	0.00975181	0.0724315	0.0144852	0.0393235	0.140078	0.189691	0.124411	0.716786	0.101817	0.376474	0.84523	0.884746	0.854076	0.908273	0.919058	0.50523	0.686679	0.226237	0.80413	0.584146
0.758333	0.0336785	0.14099	0.047978	0.0752023	0.242672	0.337742	0.235294	0.818123	0.183941	0.559546	0.815028	0.822802	0.862539	0.789104	0.999085	0.539916	0.662913	0.145062	0.734223	0.523316
0.866667	0.101179	0.264463	0.120125	0.135432	0.40972	0.522584	0.381348	0.866193	0.310616	0.693065	0.695168	0.694196	0.908566	0.769529	0.871216	0.644706	0.52844	0.0851608	0.639769	0.410556
0.975	0.231534	0.424462	0.273809	0.221736	0.57503	0.669346	0.54678	0.86986	0.479487	0.805491	0.461889	0.548657	0.898246	0.754844	0.815245	0.743806	0.453033	0.0570967	0.463912	0.388406
1.08333	0.388505	0.583169	0.445795	0.336138	0.69819	0.743574	0.662551	0.884157	0.649731	0.869074	0.338398	0.442028	0.820227	0.683717	0.730629	0.561571	0.333981	0.0658391	0.315848	0.32068
1.19167	0.529994	0.713786	0.592515	0.464135	0.793008	0.787386	0.729677	0.908385	0.766705	0.896587	0.333053	0.32225	0.66419	0.630867	0.664347	0.417875	0.313353	0.0223542	0.214547	0.253521
1.3	0.644244	0.799374	0.702432	0.578381	0.843486	0.817837	0.778466	0.917994	0.826218	0.928146	0.312091	0.266238	0.652012	0.520182	0.261052	0.369242	0.299343	0	0.157409	0.164235
1.40833	0.728089	0.846288	0.784492	0.672734	0.907999	0.87372	0.823511	0.933043	0.85298	0.936589	0.286804	0.289869	0.34386	0.467771	0.331908	0.204992	0.327729	0.00366655	0.147453	0.132089
1.51667	0.800631	0.890659	0.818198	0.744267	0.913702	0.86548	0.864771	0.949731	0.874433	0.954251	0.22355	0.267881	0.267905	0.398311	0.341307	0.231602	0.260472	0.0612322	0.113081	0.0799015
1.625	0.852991	0.931832	0.890247	0.802517	0.951932	0.907392	0.903022	0.94695	0.902841	0.984771	0.158472	0.218153	0.299484	0.278362	0.333742	0.165535	0.199938	0.111724	0.0718127	0.0458179
1.73333	0.898963	0.953473	0.927853	0.842215	0.941382	0.903594	0.937301	0.951532	0.914534	0.98023	0.144367	0.166691	0.241073	0.20954	0.20204	0.168471	0.130831	0.0529505	0.0442639	0
1.84167	0.939974	0.96739	0.93775	0.883843	0.956125	0.945914	0.966865	0.969269	0.930385	0.986322	0.141125	0.151091	0.0877193	0.171378	0.132536	0.134337	0.115281	0.0467523	0.0107209	0.0314752
1.95	0.950567	0.982648	0.95294	0.934745	0.985158	0.94198	0.977978	0.966919	0.950313	0.965058	0.108845	0.143283	0.234056	0.121536	0.0833093	0.103505	0.0749478	0.054624	0	0.11207
2.05833	0.945282	1	0.968195	0.979902	0.980046	0.944218	0.978611	0.961015	0.952939	0.970138	0.0807526	0.114347	0.275542	0.107312	0.117143	0.231235	0.0472808	0.0483377	0.0343084	0.0812926
2.16667	0.940932	0.992761	0.971997	0.991371	0.969487	0.960224	0.983593	0.975373	0.9684	0.978399	0.0429948	0.141264	0.112693	0.0510055	0.0970989	0.210681	0.0340406	0.0621605	0.0591358	0.0624754
2.275	0.94682	0.985182	0.963115	0.983706	0.956223	1	1	0.982523	0.99156	0.989936	0.024901	0.162127	0.253044	0.0229582	0.0522131	0.0873555	0.0213355	0.0696868	0.101279	0.0903281
2.38333	0.958369	0.987204	0.969932	0.995027	0.959689	0.963716	0.984007	0.9933	0.99798	1	0.00172818	0.169264	0.0410733	0	0	0.165535	0	0.0783262	0.106992	0.118906
2.49167	0.964711	0.975571	1	1	0.963592	0.957816	0.98409	1	1	0.984144	0	0.184794	0.187822	0.0385166	0.0996035	0.097082	0.010111	0.0543919	0.121352	0.17423
2.6	0.965888	0.97215	0.991545	0.982742	0.965652	0.934961	0.976077	0.988572	0.992342	0.954368	0.0625667	0.111588	0.19195	0.111294	0.0279405	0.159846	0.0282113	0.0333172	0.125898	0.103358
2.70833	0.99106	0.988968	0.994445	0.973988	0.963524	0.954323	0.989387	0.979859	0.974834	0.91775	0.110679	0.0816844	0.18452	0.116584	0.0846918	0.0844192	0.0600666	0.0077099	0.10596	0.249523
2.81667	1	0.996821	0.988104	0.975824	0.97862	0.923194	0.990912	0.959362	0.960066	0.874836	0.166203	0.0680395	0.213003	0.179313	0.0572056	0.11103	0.101517	0.0620128	0.118628	0.259005
2.925	0.98839	0.994521	0.982025	0.957482	1	0.898033	0.995729	0.950271	0.948649	0.825346	0.176981	0	0.134985	0.22495	0.111702	0.175078	0.0866661	0.155128	0.112352	0.279627
3.03333	0.968265	0.993567	0.961493	0.953664	0.976483	0.89532	0.987603	0.93362	0.95606	0.759706	0.21637	0.0367415	0	0.241487	0.124095	0.0983667	0.13094	0.144255	0.0901762	0.365669
3.14167	0.935991	0.987327	0.964656	0.957374	0.974272	0.87528	0.983008	0.912765	0.970824	0.673488	0.266987	0.185799	0.220021	0.302549	0.126876	0	0.0774609	0.141242	0.089435	0.45961
3.25	0.904833	0.957222	0.962902	0.925731	0.922731	0.89688	0.960565	0.909802	0.954894	0.540298	0.225092	0.19112	0.134985	0.33203	0.152351	0.0763443	0.0886361	0.171852	0.138962	0.53399
3.35833	0.870183	0.913448	0.956577	0.857528	0.879148	0.860936	0.918874	0.891594	0.906234	0.395657	0.203233	0.173283	0.177296	0.29841	0.215761	0.101303	0.0826621	0.202395	0.169765	0.707265
3.46667	0.826412	0.887858	0.93775	0.780672	0.852856	0.86175	0.904302	0.873696	0.881883	0.248535	0.332626	0.292202	0.195872	0.300489	0.335354	0.0844192	0.101721	0.214218	0.20154	0.772892
3.575	0.749243	0.849716	0.913925	0.688705	0.757007	0.870973	0.89371	0.856412	0.876338	0.13137	0.516729	0.370203	0.169866	0.335448	0.408334	0.150853	0.267565	0.213312	0.261963	0.862467
3.68333	0.619445	0.789789	0.883742	0.560102	0.649653	0.89844	0.853418	0.821997	0.857267	0.0633694	0.669897	0.468	0.233437	0.425318	0.666091	0.217288	0.339843	0.253986	0.347671	0.895779
3.79167	0.439486	0.710052	0.853821	0.407983	0.473641	0.863615	0.783989	0.788099	0.833614	0.0285165	0.785649	0.604718	0.254489	0.500082	0.579064	0.208479	0.427552	0.284129	0.397732	0.911229
3.9	0.251051	0.579403	0.762879	0.266757	0.325462	0.842523	0.682685	0.738609	0.793065	0.0133658	0.863246	0.731763	0.268731	0.595174	0.705831	0.264819	0.60983	0.287476	0.437444	1
4.00833	0.114145	0.412033	0.66984	0.158712	0.196725	0.800949	0.526007	0.66547	0.708991		0.916917	0.74858	0.547781	0.68858	0.79886	0.300055	0.798042	0.455615	0.516471
4.11667	0.0478694	0.261998	0.540555	0.0833307	0.109908	0.717701	0.325915	0.555579	0.59163		0.979003	0.736558	0.650774	0.740654	0.814407	0.253074	0.840438	0.570879	0.687408
4.225	0.0236315	0.154436	0.370011	0.039593	0.0619856	0.649847	0.172292	0.420606	0.450707		1	0.809555	0.877812	0.843265	0.788136	0.313268	0.920561	0.647599	0.799699
4.33333	0.0146194	0.0889491	0.202972	0.0190068	0.0293056	0.525432	0.0794639	0.283437	0.289926		0.983806	0.870207	0.941796	0.945041	0.962233	0.401909	0.946202	0.79526	0.828097
4.44167	0.0133307	0.0513441	0.0925313	0.0108506	0.0129094	0.355849	0.0307254	0.161547	0.162262		0.994534	0.904078	0.978535	0.931987	0.934829	0.656451	0.916726	0.938248	0.910568
4.55	0.0161776	0.0296371	0.0311005	0.00651489	0.0118926	0.210716	0.0112731	0.0824957	0.0854246		0.990967	0.922812	1	0.827997	0.868583	0.936686	0.937872	1	0.92212
4.65833	0.0184918	0.0203608	0.0141902	0.0052875	0.00635248	0.114073	0.00687778	0.0405947	0.0425178		0.937794	0.936889	0.807224	0.865164	0.91845	1	0.9313	0.992385	0.917433
4.76667	0.0236833	0.0144915	0.00666907	0.00253889	0.00469352	0.053747	0.00158672	0.0203018	0.0200004		0.950594	0.954246	0.856966	1	0.964133	0.944944	0.905752	0.977985	0.910856
4.875	0.0234887	0.0107866	0.00308055	0.000197509	0.00612068	0.0241099	0	0.00762524	0.0088646		0.963743	0.954833	0.990093	0.975638	1	0.729308	0.916707	0.950544	0.88155
4.98333	0.0235531	0.0112036	0	0	0	0.0137674	0.00163144	0.0021745	0.00225978		0.938573	0.90872	0.692466	0.885789	0.957898	0.843825	0.953796	0.961975	0.904253
5.09167	0.0275968	0.0121098	0.00265452	0.00135171	0.00177728	0.00617158	0.00199597	0	0		0.945527	0.902775	0.829309	0.827266	0.944349	0.726372	1	0.966226	0.945658

## Sheet: Fig 1 155K
Lenght µm	Synapsin										Dextran
	Profile 1	Profile 2	Profile 3	Profile 4	Profile 5	Profile 6	Profile 7	Profile 8	Profile 9	Profile 10	Profile 1	Profile 2	Profile 3	Profile 4	Profile 5	Profile 6	Profile 7	Profile 8	Profile 9	Profile 10
0	0	0	0.000403311	0.000941369	0.000481282	0.0241313	0.00497537	0.024056	0.04033	0.00791759	0.960517	0.972905	0.988664	0.973578	1	0.875295	0.850547	0.929652	0.961609	0.963926
0.108333	0.00065861	0.000317402	0.000569588	0	0.00223438	0.0238094	0.0034926	0.0456047	0.0409005	0.00775145	0.970776	1	0.996474	1	0.966734	0.877897	0.787196	0.929359	0.963488	0.93506
0.216667	0.000582648	0.00103891	0	0.00118227	0.00525471	0.0240645	0.00494631	0.0745661	0.0409239	0.00805113	0.975236	0.97148	0.994493	0.994716	0.968991	0.848588	0.836645	0.887343	0.925684	0.928725
0.325	0.00142038	0.0042756	0.00624423	0.0019828	0.0131387	0.0260249	0.00395974	0.120233	0.0408678	0.00688883	0.958114	0.967761	1	0.975407	0.985595	0.814498	0.857175	0.872961	0.926897	0.914106
0.433333	0.0057143	0.0183052	0.0204768	0.00297235	0.0245667	0.0334125	0.00474144	0.189818	0.0415272	0.00649134	0.919243	0.915094	0.972404	0.968522	0.99448	0.861246	0.88857	0.782354	0.941886	0.935977
0.541667	0.00722662	0.0485547	0.0550129	0.00525906	0.0464295	0.0436232	0.00651081	0.288282	0.0434726	0.00775839	0.920934	0.921096	0.969868	0.932801	0.987641	0.852132	0.926311	0.693541	0.916292	0.956479
0.65	0.00986843	0.113963	0.125921	0.0120488	0.0958461	0.0679863	0.00894964	0.41169	0.0480836	0.0116133	0.89187	0.907622	0.938833	0.9233	0.95169	0.81191	0.942773	0.6167	0.891285	0.927065
0.758333	0.0212466	0.2303	0.26541	0.0280298	0.18315	0.112244	0.013492	0.554827	0.0588255	0.0153798	0.918488	0.882979	0.930149	0.896674	0.999986	0.759942	0.87269	0.568865	0.871405	0.911811
0.866667	0.0433194	0.396321	0.459784	0.0636239	0.309247	0.184791	0.0250563	0.685658	0.0814316	0.0486162	0.927676	0.788825	0.853538	0.849699	0.974948	0.656943	0.899841	0.496891	0.827339	0.956906
0.975	0.0858946	0.571273	0.640053	0.1328	0.447514	0.299881	0.0369043	0.780626	0.126887	0.126402	0.939359	0.664028	0.702384	0.745179	0.973312	0.562373	0.832328	0.355504	0.805385	0.849479
1.08333	0.180463	0.700018	0.766629	0.256471	0.57104	0.44897	0.0661706	0.849993	0.205887	0.292374	0.928497	0.498042	0.525819	0.650746	0.869123	0.455251	0.857902	0.255325	0.772747	0.778783
1.19167	0.315434	0.791603	0.838761	0.432359	0.680033	0.599235	0.140692	0.88664	0.327288	0.472589	1	0.352587	0.39722	0.514926	0.780499	0.389746	0.7261	0.17708	0.669941	0.64627
1.3	0.470576	0.842175	0.893547	0.583504	0.743588	0.728311	0.2734	0.908474	0.484764	0.62761	0.977487	0.233587	0.269408	0.366886	0.656915	0.35905	0.646304	0.137561	0.535319	0.444086
1.40833	0.606537	0.886296	0.930602	0.701842	0.791705	0.818202	0.424651	0.928187	0.643666	0.748036	0.824299	0.170887	0.198391	0.286705	0.522386	0.274258	0.463986	0.120642	0.417877	0.316523
1.51667	0.712474	0.919063	0.952102	0.799403	0.83851	0.864699	0.576022	0.955703	0.780388	0.812848	0.454178	0.145634	0.17808	0.195676	0.45302	0.18541	0.310636	0.0673326	0.300004	0.215916
1.625	0.783958	0.943823	0.964038	0.85689	0.867617	0.90193	0.674198	0.96728	0.875302	0.86567	0.354008	0.0726082	0.108754	0.142908	0.338729	0.0770007	0.265976	0.046977	0.199116	0.133073
1.73333	0.840513	0.972869	0.980401	0.897072	0.907994	0.944407	0.74555	0.975607	0.929558	0.891455	0.274785	0.0630433	0.082498	0.111582	0.246264	0.036831	0.137845	0.117034	0.145267	0.0822996
1.84167	0.885951	0.980837	0.990887	0.924613	0.930125	0.96483	0.810963	0.974501	0.960956	0.925989	0.209516	0.0740263	0.0686852	0.0493635	0.219419	0.0697364	0.132684	0.108836	0.0822995	0.112063
1.95	0.926721	0.98817	0.984515	0.941494	0.943135	0.96702	0.864448	0.979676	0.9734	0.949392	0.134751	0.0564252	0.0405642	0.0693833	0.160019	0.03049	0.051275	0.0731993	0.0612061	0.11696
2.05833	0.937589	0.988232	0.978915	0.960585	0.954472	0.972409	0.89772	0.993254	0.980625	0.967252	0.108299	0.0399614	0.0265766	0.0748203	0.120285	0.0159664	0.0877432	0.063254	0.0496615	0.0545006
2.16667	0.959701	0.988811	0.985495	0.975476	0.960083	0.978934	0.93338	0.995507	0.98945	0.974285	0.0967097	0	0.0236625	0.0672238	0.0819572	0.00573843	0.0831639	0.0400707	0.0103315	0.0450088
2.275	0.961588	1	0.984122	0.985349	0.96459	0.987604	0.962938	0.986847	0.994257	0.989644	0.0499167	0.031491	0.0021564	0.0523361	0.0716704	0	0.0752307	0.00147997	0.00324815	0.0889647
2.38333	0.966116	0.99372	0.984667	1	0.962661	0.995644	0.973051	0.98412	0.992709	1	0.0540919	0.0266156	0.0375335	0.0614313	0.0409959	0.030617	0.00203915	0	0	0.0860465
2.49167	0.972421	0.987247	1	0.992925	0.966044	0.999117	0.98302	0.982246	0.986139	0.981039	0	0.0227833	0.00693548	0.0337644	0.051356	0.0562811	0.0157119	0.0200819	0.0148319	0.0675341
2.6	0.987096	0.978726	0.998755	0.984082	0.981399	1	0.983531	0.997036	0.987476	0.988695	0.0381303	0.0056081	0	0.0475851	0.0597886	0.0510976	0	0.0520346	0.0274332	0.0809001
2.70833	0.994066	0.959281	0.989808	0.982637	0.998874	0.996529	0.99146	0.997537	0.998237	0.984096	0.0228781	0.0462487	0.0245075	0.0170727	0.0641366	0.0215279	0.0749331	0.0453714	0.0350644	0
2.81667	0.998957	0.947394	0.993466	0.963064	0.994691	0.990674	1	1	1	0.99166	0.0199282	0.0384295	0.00912105	0.0379055	0.0152949	0.0404229	0.127633	0.0310847	0.0647282	0.0759229
2.925	1	0.931922	0.977981	0.953254	1	0.979016	0.967909	0.998722	0.99769	0.976529	0.0548016	0.0443599	0.0389905	0	0.00905348	0.0581741	0.153363	0.0724512	0.0725942	0.0852262
3.03333	0.991356	0.907772	0.974263	0.951712	0.98539	0.96692	0.939145	0.975683	0.998845	0.97748	0.0728633	0.0549889	0.0458386	0.039125	0	0.0452092	0.0687448	0.101241	0.0563926	0.0512166
3.14167	0.975444	0.876977	0.975628	0.948503	0.963147	0.953322	0.899699	0.951844	0.98576	0.948077	0.0769145	0.0906037	0.0379706	0.0396584	0.00873709	0.0415623	0.0393798	0.124117	0.0572144	0.0768374
3.25	0.953921	0.849337	0.967137	0.939508	0.944413	0.93351	0.844987	0.945494	0.96488	0.901228	0.0901824	0.0995417	0.0435657	0.0601356	0.0259944	0.109578	0.066654	0.165776	0.0767033	0.0589431
3.35833	0.920122	0.793789	0.967339	0.933	0.931129	0.900401	0.768369	0.939004	0.952894	0.846892	0.0869353	0.104805	0.0341241	0.0682909	0.0538005	0.17446	0.162424	0.175917	0.128361	0.171519
3.46667	0.858283	0.723695	0.962011	0.919628	0.904083	0.866966	0.666678	0.920407	0.916576	0.782571	0.132443	0.182001	0.0274508	0.088514	0.048946	0.219087	0.277205	0.185395	0.191093	0.15115
3.575	0.774529	0.602959	0.946947	0.898099	0.857466	0.809415	0.533647	0.897354	0.847425	0.667566	0.174375	0.234444	0.0451393	0.123828	0.048326	0.319684	0.353784	0.215332	0.26854	0.217664
3.68333	0.674394	0.446355	0.930609	0.866281	0.794548	0.712399	0.376659	0.865508	0.745183	0.510535	0.220182	0.309217	0.0757956	0.160667	0.063372	0.428954	0.404819	0.23847	0.372676	0.27898
3.79167	0.545896	0.278028	0.904508	0.83635	0.707018	0.586708	0.224892	0.82111	0.58991	0.302	0.277428	0.453864	0.113008	0.185615	0.0543197	0.538411	0.636767	0.305046	0.495167	0.379595
3.9	0.392408	0.156647	0.855672	0.77475	0.607186	0.445356	0.113455	0.754069	0.406877	0.137808	0.472522	0.593734	0.0897249	0.250934	0.0754258	0.664914	0.752689	0.412188	0.663053	0.563153
4.00833	0.247163	0.0836332	0.808824	0.694815	0.492457	0.3229	0.0477722	0.653035	0.247615	0.0499717	0.746973	0.693158	0.147366	0.337669	0.134784	0.749448	0.728243	0.555981	0.769342	0.785237
4.11667	0.137421	0.0435799	0.737771	0.568249	0.348878	0.219909	0.0173555	0.52059	0.145242	0.0202676	0.940155	0.805169	0.175195	0.403191	0.194535	0.763701	0.79978	0.622491	0.826322	0.874706
4.225	0.0735097	0.0252737	0.641164	0.396475	0.211538	0.145571	0.00734918	0.381768	0.0854814	0.00781596	0.981841	0.853838	0.191398	0.562562	0.250546	0.790523	0.825955	0.72292	0.886315	0.879667
4.33333	0.0408686	0.0145528	0.501042	0.228649	0.118599	0.0944652	0.00364517	0.261396	0.0486635	0.0048653	0.881871	0.893538	0.255391	0.689464	0.312279	0.852334	0.870098	0.811265	0.915666	0.969646
4.44167	0.0257397	0.00977898	0.32424	0.126655	0.0586779	0.0598741	0.00115221	0.173231	0.0288258	0.00369953	0.918255	0.93548	0.29613	0.758085	0.424158	0.926632	0.889155	0.853292	0.939537	0.962637
4.55	0.0192381	0.00829597	0.164427	0.0680713	0.0271029	0.0365354	0.00301167	0.110053	0.0164285	0.00485766	0.923989	0.944696	0.460456	0.82879	0.604552	0.945155	0.878865	0.854422	0.968419	1
4.65833	0.0133841	0.0082761	0.0762044	0.0370988	0.0127806	0.0204579	0.000309848	0.0683873	0.00925008	0.00401689	0.92724	0.947183	0.616156	0.905516	0.758193	0.93261	0.835091	0.853087	0.988847	0.959547
4.76667	0.00860405	0.00653982	0.0381623	0.0192388	0.00621561	0.0109277	0	0.0408188	0.00558372	0.00324307	0.887459	0.953729	0.757518	0.908158	0.85985	0.984933	0.856173	0.937102	0.983055	0.880451
4.875	0.00892688	0.00831183	0.0186513	0.0104106	0.00196422	0.0057278	0.00267748	0.0207715	0.00303504	0.00389862	0.865496	0.970708	0.811342	0.949823	0.930689	1	0.887781	1	0.982507	0.940367
4.98333	0.00986535	0.00904625	0.00898249	0.00498481	0	0.00307663	0.000891039	0.00713264	0.00137489	0	0.861851	0.984044	0.877725	0.94083	0.950078	0.988694	0.899909	0.940186	1	0.908328
5.09167	0.00724786	0.0082221	0.00563927	0.00283893	0.000153656	0	0.00193646	0	0	0.00356495	0.90184	0.944197	0.936123	0.94431	0.984378	0.97207	1	0.965549	0.947873	0.905443

## Sheet: Fig 2c woSV
Raw_data	5		Bin center (s)	Bin center (frame)	Bin edge (frame)	Raw count	% Count			Fitting		y = A1*exp(-x/t1) + A2*exp(-x/t2) + y0
(frame)	5				4	0				parameters
	5		1	15	25	236	58.5608							Value	Standard Error	t-Value	Prob>|t|	Dependency
	5		2.33333	35	45	50	12.4069						y0	0.07008	1.66122	0.04219	0.96681	0.99521
	5		3.66667	55	65	18	4.4665						A1	197.292	9.78171	20.1695	8.32591e-14	0.9624
	5		5	75	85	11	2.72953						t1	0.79785	0.03643	21.9011	1.99766e-14	0.97583
	5		6.33333	95	105	2	0.496278						A2	2.25179	1.01743	2.21321	0.04004	0.9543
	5		7.66667	115	125	8	1.98511						t2	18.4497	3.29384	0.56013	0.5823	0.99167
	5		9	135	145	6	1.48883						k1	1.25338	0.05723
	5		10.3333	155	165	5	1.24069						k2	0.0542	0.09677
	5		11.6667	175	185	2	0.496278						tau1	0.55302	0.02525
	5		13	195	205	4	0.992556						tau2	12.7884	22.8312
	5		14.3333	215	225	5	1.24069
	5		15.6667	235	245	6	1.48883					N	403
	5		17	255	265	6	1.48883
	5		18.3333	275	285	6	1.48883
	5		19.6667	295	305	2	0.496278					T_bleach (s)	54.481
	5		21	315	325	1	0.248139
	5		22.3333	335	345	5	1.24069						Val	SEM
	5		23.6667	355	365	1	0.248139					T1_true (s)	0.809708	0.0369714
	5		25	375	385	4	0.992556					T2_true (s)	27.8969	4.98045
	5		26.3333	395	405	4	0.992556
	5		27.6667	415	425	1	0.248139
	6		29	435	445	0	0					% Number fraction
	6		30.3333	455	465	3	0.744417					T1	79.1184
	6		31.6667	475	485	1	0.248139					T2	20.8816
	6		33	495	505	2	0.496278
	6		34.3333	515	525	1	0.248139
	6		35.6667	535	545	1	0.248139					% Time fraction
	6		37	555	565	0	0					T1	14.0782
	6		38.3333	575	585	0	0					T2	85.9218
	6		39.6667	595	605	1	0.248139
	6		41	615	625	0	0
	6		42.3333	635	645	1	0.248139
	6		43.6667	655	665	3	0.744417
	6		45	675	685	0	0
	6		46.3333	695	705	2	0.496278
	6		47.6667	715	725	0	0
	6		49	735	745	0	0
	6		50.3333	755	765	1	0.248139
	6		51.6667	775	785	1	0.248139
	6		53	795	805	0	0
	7		54.3333	815	825	1	0.248139
	7		55.6667	835	845	1	0.248139
	7		57	855	865	1	0.248139
	7		58.3333	875	885	0	0
	7		59.6667	895	905	0	0
	7		61	915	925	0	0
	7		62.3333	935	945	0	0
	7		63.6667	955	965	0	0
	7		65	975	985	0	0
	7		66.3333	995	1005	0	0
	7		67.6667	1015	1025	0	0
	7		69	1035	1045	0	0
	7		70.3333	1055	1065	0	0
	7		71.6667	1075	1085	0	0
	7		73	1095	1105	0	0
	7		74.3333	1115	1125	0	0
	7		75.6667	1135	1145	0	0
	7		77	1155	1165	0	0
	7		78.3333	1175	1185	0	0
	7				1205	0	0
	8					0	0
	8
	8
	8
	8
	8
	8
	8
	8
	8
	8
	8
	8
	8
	8
	8
	8
	8
	8
	8
	8
	8
	8
	9
	9
	9
	9
	9
	9
	9
	9
	9
	9
	9
	9
	9
	9
	9
	9
	9
	9
	9
	9
	9
	9
	9
	10
	10
	10
	10
	10
	10
	10
	10
	10
	10
	10
	10
	10
	10
	10
	10
	10
	10
	10
	10
	10
	11
	11
	11
	11
	11
	11
	11
	11
	11
	11
	11
	11
	11
	11
	11
	12
	12
	12
	12
	12
	12
	12
	12
	12
	12
	12
	12
	12
	12
	13
	13
	13
	13
	13
	13
	13
	14
	14
	14
	14
	14
	14
	14
	14
	14
	14
	15
	15
	15
	15
	15
	15
	15
	15
	15
	16
	16
	16
	16
	16
	16
	17
	17
	17
	17
	17
	17
	17
	17
	17
	18
	18
	18
	18
	18
	18
	18
	18
	19
	19
	19
	19
	19
	19
	19
	20
	20
	20
	20
	20
	20
	21
	21
	22
	22
	22
	22
	23
	23
	24
	24
	24
	25
	25
	25
	25
	25
	26
	26
	27
	27
	27
	27
	27
	28
	28
	28
	29
	29
	29
	30
	30
	30
	30
	31
	31
	31
	32
	32
	32
	33
	33
	33
	34
	35
	36
	36
	37
	37
	38
	38
	39
	39
	39
	40
	40
	41
	42
	42
	42
	43
	43
	44
	44
	44
	45
	45
	47
	48
	48
	49
	50
	51
	51
	51
	52
	53
	54
	54
	57
	62
	63
	64
	64
	64
	66
	69
	70
	73
	77
	77
	79
	81
	82
	84
	84
	89
	102
	106
	106
	107
	108
	110
	111
	113
	116
	130
	130
	130
	137
	141
	143
	153
	153
	156
	156
	156
	168
	174
	191
	193
	196
	203
	206
	212
	216
	218
	224
	229
	229
	230
	234
	239
	243
	247
	248
	248
	260
	260
	261
	270
	271
	271
	272
	280
	281
	296
	303
	306
	327
	329
	329
	343
	344
	364
	371
	373
	384
	385
	399
	401
	402
	403
	417
	449
	451
	457
	468
	489
	492
	509
	542
	593
	634
	647
	653
	659
	686
	702
	761
	781
	807
	829
	853

## Sheet: Fig 2c wSV
Raw_data	5		Bin center (s)	Bin center (frame)	Bin edge (frame)	Raw count	% Count			Fitting		y = A1*exp(-x/t1) + A2*exp(-x/t2) + y0									Statistical		Brunner-Munzel Test between wSV and woSV
(frame)	5				4	0				parameters											test
	5		1	15	25	165	39.4737							Value	Standard Error	t-Value	Prob>|t|	Dependency					Degree of freedom		817.48
	5		2.33333	35	45	37	8.85167						y0	0	0	--	--	0					W value		7.5735
	5		3.66667	55	65	19	4.54545						A1	148.244	10.9989	13.4781	3.5573e-11	0.97258					P value		9.814e-14
	5		5	75	85	15	3.58852						t1	0.69929	0.03816	18.3269	1.54916e-13	0.9775
	5		6.33333	95	105	13	3.11005						A2	4.22045	0.45136	9.3506	1.53485e-08	0.84621
	5		7.66667	115	125	12	2.87081						t2	17.7437	2.56624	6.9143	1.36125e-06	0.7689
	5		9	135	145	11	2.63158						k1	1.43003	0.07803
	5		10.3333	155	165	6	1.43541						k2	0.05636	0.00815
	6		11.6667	175	185	10	2.39234						tau1	0.48471	0.02645
	6		13	195	205	7	1.67464						tau2	12.299	1.77878
	6		14.3333	215	225	6	1.43541
	6		15.6667	235	245	4	0.956938					N	418
	6		17	255	265	8	1.91388
	6		18.3333	275	285	8	1.91388
	6		19.6667	295	305	6	1.43541					T_bleach (s)	54.481
	6		21	315	325	6	1.43541
	6		22.3333	335	345	5	1.19617						Val	SEM
	6		23.6667	355	365	4	0.956938					T1_true (s)	0.708382	0.0386562
	6		25	375	385	6	1.43541					T2_true (s)	26.3138	3.80571
	6		26.3333	395	405	3	0.717703
	6		27.6667	415	425	2	0.478469
	6		29	435	445	7	1.67464					% Number fraction
	6		30.3333	455	465	5	1.19617					T1	58.059
	7		31.6667	475	485	6	1.43541					T2	41.941
	7		33	495	505	2	0.478469
	7		34.3333	515	525	1	0.239234
	7		35.6667	535	545	2	0.478469					% Time fraction
	7		37	555	565	2	0.478469					T1	5.17337
	7		38.3333	575	585	0	0					T2	94.8266
	7		39.6667	595	605	1	0.239234
	7		41	615	625	4	0.956938
	7		42.3333	635	645	3	0.717703
	7		43.6667	655	665	3	0.717703
	7		45	675	685	2	0.478469
	8		46.3333	695	705	2	0.478469
	8		47.6667	715	725	1	0.239234
	8		49	735	745	2	0.478469
	8		50.3333	755	765	0	0
	8		51.6667	775	785	2	0.478469
	8		53	795	805	5	1.19617
	8		54.3333	815	825	3	0.717703
	8		55.6667	835	845	2	0.478469
	8		57	855	865	1	0.239234
	8		58.3333	875	885	1	0.239234
	8		59.6667	895	905	0	0
	8		61	915	925	1	0.239234
	8		62.3333	935	945	1	0.239234
	8		63.6667	955	965	0	0
	8		65	975	985	1	0.239234
	8		66.3333	995	1005	1	0.239234
	8		67.6667	1015	1025	0	0
	9		69	1035	1045	0	0
	9		70.3333	1055	1065	0	0
	9		71.6667	1075	1085	0	0
	9		73	1095	1105	0	0
	9		74.3333	1115	1125	0	0
	9		75.6667	1135	1145	0	0
	9		77	1155	1165	2	0.478469
	9		78.3333	1175	1185	0	0
	9				1205	2	0.478469
	9					0	0
	9
	10
	10
	10
	10
	10
	11
	11
	11
	11
	11
	11
	11
	11
	11
	12
	12
	12
	12
	13
	13
	13
	13
	13
	13
	13
	13
	13
	14
	14
	14
	14
	14
	14
	15
	15
	15
	15
	15
	15
	15
	16
	16
	16
	16
	16
	16
	17
	17
	17
	17
	18
	18
	18
	18
	18
	18
	18
	18
	19
	19
	19
	19
	19
	19
	20
	20
	20
	20
	20
	20
	20
	20
	21
	21
	21
	21
	21
	21
	21
	21
	21
	21
	21
	22
	22
	22
	22
	22
	22
	23
	24
	24
	24
	24
	24
	24
	24
	24
	25
	25
	25
	26
	27
	27
	27
	27
	28
	28
	29
	30
	30
	30
	31
	31
	32
	33
	33
	33
	34
	34
	34
	35
	35
	36
	37
	37
	37
	37
	38
	38
	39
	40
	40
	40
	42
	43
	44
	45
	46
	47
	47
	47
	51
	52
	52
	53
	54
	55
	56
	56
	57
	59
	59
	59
	61
	62
	65
	66
	66
	67
	71
	72
	72
	73
	74
	74
	77
	79
	80
	80
	83
	84
	89
	89
	90
	91
	96
	96
	96
	96
	100
	101
	102
	103
	103
	107
	110
	113
	114
	114
	115
	115
	117
	118
	119
	120
	122
	127
	128
	128
	131
	134
	134
	138
	140
	141
	142
	144
	148
	152
	153
	154
	164
	165
	168
	169
	172
	175
	178
	182
	182
	185
	185
	185
	187
	187
	194
	196
	200
	201
	205
	210
	216
	216
	217
	223
	225
	228
	229
	234
	237
	246
	250
	251
	254
	259
	261
	262
	263
	266
	268
	271
	273
	276
	277
	279
	284
	289
	289
	299
	301
	302
	304
	308
	308
	315
	317
	318
	322
	329
	332
	341
	341
	344
	352
	353
	354
	355
	366
	374
	375
	376
	377
	382
	386
	397
	400
	409
	413
	427
	430
	431
	435
	440
	442
	443
	447
	450
	452
	453
	461
	467
	470
	471
	478
	479
	485
	487
	497
	510
	533
	533
	552
	564
	588
	606
	619
	620
	624
	627
	635
	639
	653
	654
	655
	667
	669
	698
	701
	715
	729
	738
	771
	772
	789
	789
	793
	793
	803
	806
	809
	810
	828
	839
	852
	880
	912
	943
	975
	987
	1149
	1157
	1186
	1193

## Sheet: Fig 2e 15Hz
MSD			on glass	N = 242			woSV	N = 237			wSV	N = 307				Fitting	y = a + b*x^c								Offset				on glass			woSV			wSV
(nm2)	Step		Mean	SD	SE		Mean	SD	SE		Mean	SD	SE			Parameters									subtracted		Time (ms)		Mean MSD	SE		Mean MSD	SE		Mean MSD	SE
	1		2972.37	2605.83	167.509		4769.19	5225.27	339.418		6046.34	5118.74	292.142				woSV								MSD				(nm^2)			(nm^2)			(nm^2)
	2		3058.94	2817.26	181.1		7637.96	9370.68	608.691		8185.62	6918.98	394.887				Da fixed to 0.02838587										0		0	0		0	0		0	0
	3		3052.57	2707.88	174.069		10209.6	12950.1	841.201		9831.48	9417.87	537.506					Value	Standard Error	t-Value	Prob>|t|	Dependency					66.6667		-17.5581	167.509		10987.2	339.418		10653.2	292.142
	4		3084.82	2687.48	172.758		12354.2	12501.3	812.044		11855.1	11185.7	638.402				a	-6218.02	443.972	-14.0054	2.15913e-18	0.77136					133.333		69.0171	181.1		13856	608.691		12792.5	394.887
	5		3014.87	2408.59	154.83		14386.4	15247.1	990.405		13087.6	12712.7	725.551				b	7560	0	--	--	0					200		62.6477	174.069		16427.6	841.201		14438.4	537.506
	6		3027.93	2951.2	189.71		16719	17910.7	1163.42		13991.4	12310.8	702.617				c	0.60051	0.00239	250.871	3.70814e-75	0.77136					266.667		94.8943	172.758		18572.2	812.044		16462	638.402
	7		3013.56	2545.52	163.632		18981.2	23255.6	1510.61		16113	16913.3	965.294														333.333		24.9454	154.83		20604.4	990.405		17694.5	725.551
	8		3092.68	3307.54	212.617		21689.7	27125.6	1762		16769.4	14649.4	836.085														400		38.0044	189.71		22937	1163.42		18598.3	702.617
	9		3006.93	3325.25	213.755		22204.7	25541.4	1659.1		18466.5	17759.9	1013.61				wSV										466.667		23.6375	163.632		25199.2	1510.61		20719.9	965.294
	10		2977.56	3309.29	212.729		23983.8	28841.4	1873.45		19086.2	18353.5	1047.49				Da fixed to 0.03021669										533.333		102.756	212.617		27907.7	1762		21376.2	836.085
	11		3067.37	3092.16	198.772		24879.9	29705.5	1929.58		20770.9	17757.7	1013.49					Value	Standard Error	t-Value	Prob>|t|	Dependency					600		17.0108	213.755		28422.7	1659.1		23073.4	1013.61
	12		2975.65	3306.77	212.567		26778.8	33254.9	2160.14		21609.2	19648.7	1121.41				a	-4606.89	317.703	-14.5006	5.69748e-19	0.80171					666.667		-12.3624	212.729		30201.8	1873.45		23693.1	1047.49
	13		2968.39	4257.86	273.705		26920.7	38051.4	2471.7		22329.5	20007.3	1141.88				b	8040	0	--	--	0					733.333		77.4438	198.772		31097.9	1929.58		25377.8	1013.49
	14		3080.31	3253.21	209.124		28814.2	33017.1	2144.69		22691.5	20421.6	1165.52				c	0.47582	0.0025	190.127	1.6796e-69	0.80171					800		-14.2771	212.567		32996.8	2160.14		26216.1	1121.41
	15		2996.4	2862.69	184.021		30672	35911.9	2332.73		23723.1	19417.2	1108.2														866.667		-21.5321	273.705		33138.7	2471.7		26936.4	1141.88
	16		2950.79	2937.63	188.838		32492.9	37474.4	2434.22		25700.9	25153.9	1435.61														933.333		90.3816	209.124		35032.3	2144.69		27298.3	1165.52
	17		3027.14	3272.41	210.358		33742.7	38580.6	2506.08		26652.8	24904.2	1421.36														1000		6.47881	184.021		36890	2332.73		28330	1108.2
	18		2963.31	2820.01	181.277		36256.1	43033.1	2795.3		26924.4	25481.6	1454.31														1066.67		-39.1294	188.838		38710.9	2434.22		30307.8	1435.61
	19		3158.33	3380.54	217.309		36847.5	43885.8	2850.69		26845.4	24665.3	1407.72														1133.33		37.217	210.358		39960.7	2506.08		31259.6	1421.36
	20		2937.37	3090.09	198.638		38537.9	43787	2844.27		27363.3	24606.3	1404.35														1200		-26.6133	181.277		42474.1	2795.3		31531.3	1454.31
	21		3041.14	3212.56	206.511		40788.8	48326.2	3139.12		28582.5	25223.3	1439.57														1266.67		168.405	217.309		43065.5	2850.69		31452.2	1407.72
	22		3185.61	4514.14	290.18		41155.2	48789	3169.19		29844.5	30924.5	1764.96														1333.33		-52.5564	198.638		44755.9	2844.27		31970.2	1404.35
	23		3086.5	3910.83	251.397		41685.2	47235.1	3068.25		29749.6	25644.8	1463.63														1400		51.2158	206.511		47006.8	3139.12		33189.4	1439.57
	24		3018.9	3421.19	219.922		43577.2	49676.6	3226.84		31011.1	28797.6	1643.57														1466.67		195.691	290.18		47373.2	3169.19		34451.4	1764.96
	25		3188.98	4319.64	277.677		44974.1	51035.4	3315.11		31663.7	31686.7	1808.45														1533.33		96.5746	251.397		47903.2	3068.25		34356.5	1463.63
	26		3007.02	3721.97	239.258		46867	53054.4	3446.25		32546.3	31039.8	1771.53														1600		28.9795	219.922		49795.2	3226.84		35618	1643.57
	27		3256.21	4545.29	292.183		47454.3	54470.2	3538.22		33572.1	30926.3	1765.06														1666.67		199.057	277.677		51192.1	3315.11		36270.6	1808.45
	28		3120.87	4228.51	271.819		48375.6	52208.5	3391.3		33631	33937.7	1936.93														1733.33		17.1	239.258		53085	3446.25		37153.2	1771.53
	29		3172.72	4504.8	289.58		49608.9	54304.6	3527.46		34672.3	32942.3	1880.11														1800		266.286	292.183		53672.3	3538.22		38179	1765.06
	30		2991.39	3440.14	221.14		52422.8	62398.5	4053.22		34693	33448.9	1909.03														1866.67		130.946	271.819		54593.6	3391.3		38237.9	1936.93
	31		3285.86	4532.18	291.339		51827.3	56871.5	3694.2		35793.6	33496.5	1911.74														1933.33		182.795	289.58		55826.9	3527.46		39279.2	1880.11
	32		3122.37	3742.35	240.568		55222.2	63666.2	4135.57		35714.6	34561.3	1972.52														2000		1.47009	221.14		58640.8	4053.22		39299.9	1909.03
	33		3373.85	5203.91	334.52		54047.7	58536.9	3802.38		39143.9	43425.8	2478.44														2066.67		295.936	291.339		58045.3	3694.2		40400.5	1911.74
	34		3192.17	4529.73	291.182		57316.6	63902	4150.88		37212.9	35587.1	2031.07														2133.33		132.451	240.568		61440.2	4135.57		40321.4	1972.52
	35		3086.02	4289.36	275.73		57363.3	63238.3	4107.77		38514.8	40016.9	2283.89														2200		383.926	334.52		60265.7	3802.38		43750.8	2478.44
	36		3150.3	4224.1	271.536		58451.1	63613.8	4132.16		39297.1	42234.9	2410.47														2266.67		202.246	291.182		63534.6	4150.88		41819.8	2031.07
	37		3364.42	5183.43	333.203		59687.9	67242.9	4367.9		40899.7	43418.6	2478.03														2333.33		96.0953	275.73		63581.3	4107.77		43121.7	2283.89
	38		3234.46	4702.69	302.301		59490.5	72681.3	4721.16		40360.6	40446.2	2308.39														2400		160.373	271.536		64669.1	4132.16		43904	2410.47
	39		3128.98	4165.36	267.759		59658	56901.3	3696.14		41328	44504.1	2539.98														2466.67		374.5	333.203		65905.9	4367.9		45506.6	2478.03
	40		3074.56	4412.94	283.675		64605.8	70545.8	4582.44		41627.4	44679.7	2550														2533.33		244.537	302.301		65708.5	4721.16		44967.5	2308.39
	41		3227.77	4798.28	308.445		64901.2	70935.8	4607.78		43157.7	50920.5	2906.18														2600		139.058	267.759		65876	3696.14		45934.9	2539.98
	42		3003.36	3969.15	255.147		68124.8	75529.2	4906.15		43876.3	45792.6	2613.52														2666.67		84.6356	283.675		70823.9	4582.44		46234.3	2550
	43		3113.35	4803.01	308.749		68964.6	81945.6	5322.94		44999.8	51585.1	2944.12														2733.33		237.846	308.445		71119.2	4607.78		47764.6	2906.18
	44		3278.13	5276.84	339.208		67114.1	77215.2	5015.66		45982.5	52472.2	2994.75														2800		13.4366	255.147		74342.8	4906.15		48483.2	2613.52
	45		3223	4919.82	316.258		67754.5	74921.2	4866.66		44893.4	51013.1	2911.47														2866.67		123.426	308.749		75182.6	5322.94		49606.7	2944.12
	46		3197.6	4555.38	292.831		71425.8	80172	5207.73		46572.8	52821.3	3014.67														2933.33		288.209	339.208		73332.1	5015.66		50589.4	2994.75
	47		3102.07	4438.91	285.344		70055.4	71391.6	4637.38		46336.2	49324	2815.07														3000		233.078	316.258		73972.5	4866.66		49500.3	2911.47
	48		3118.01	5418.44	348.31		73840.7	88899.1	5774.62		47163	51686.3	2949.89														3066.67		207.68	292.831		77643.8	5207.73		51179.7	3014.67
	49		3033.61	4047.29	260.17		73308.6	84672.8	5500.09		48070.6	53015.9	3025.78														3133.33		112.149	285.344		76273.4	4637.38		50943	2815.07
																											3200		128.089	348.31		80058.7	5774.62		51769.9	2949.89
																											3266.67		43.6901	260.17		79526.7	5500.09		52677.5	3025.78

## Sheet: Fig 2e 30Hz
MSD			on glass	N = 242			woSV	N = 237			wSV	N = 307				Fitting	y = a + b*x^c								Offset				on glass			woSV			wSV
(nm2)	Step		Mean	SD	SE		Mean	SD	SE		Mean	SD	SE			Parameters									subtracted		Time (ms)		Mean MSD	SE		Mean MSD	SE		Mean MSD	SE
	1		2923.58	2424.86	155.876		4602.12	4497.47	292.142		4842.28	3480.47	198.641				woSV								MSD				(nm^2)			(nm^2)			(nm^2)
	2		2900.19	2229.6	143.324		6036.46	5960.65	387.186		6010.93	4866.54	277.748				Da fixed to 0.02838587										0		0	0		0	0		0	0
	3		2986.02	2619	168.356		7539.88	8062.25	523.699		6874.23	5383.48	307.251					Value	Standard Error	t-Value	Prob>|t|	Dependency					33.3333		-40.7008	155.876		5310.5	292.142		4974.81	198.641
	4		3008.72	2867.48	184.328		8662.92	9020.04	585.915		8120.61	6984.64	398.634				a	-708.374	222.192	-3.18812	0.00255	0.76274					66.6667		-64.0928	143.324		6744.83	387.186		6143.46	277.748
	5		3041.64	3116.89	200.361		10136.8	11592.3	752.998		8939.57	8303.49	473.905				b	3780	0	--	--	0					100		21.737	168.356		8248.26	523.699		7006.76	307.251
	6		3082.43	2987.82	192.064		11230.7	11618	754.673		9781.04	8751.48	499.474				c	0.63677	0.00211	302.329	5.76641e-79	0.76274					133.333		44.4367	184.328		9371.3	585.915		8253.14	398.634
	7		3006.37	2578.34	165.742		12273.9	13350.1	867.18		10642.6	9280.74	529.68														166.667		77.3545	200.361		10845.2	752.998		9072.09	473.905
	8		3020.74	2417.97	155.433		13644.6	15230.5	989.324		11685.8	11048.3	630.561														200		118.151	192.064		11939.1	754.673		9913.57	499.474
	9		3039.7	2660.88	171.048		14927.5	16969.9	1102.31		12204.3	11249	642.016				wSV										233.333		42.0929	165.742		12982.3	867.18		10775.2	529.68
	10		2998.17	2662.97	171.182		15626.6	16587.2	1077.45		12869.3	11398.7	650.557				Da fixed to 0.03021669										266.667		56.4542	155.433		14353	989.324		11818.3	630.561
	11		2962.21	2603.64	167.368		16870.5	18693.8	1214.3		13598	12774.8	729.097					Value	Standard Error	t-Value	Prob>|t|	Dependency					300		75.421	171.048		15635.9	1102.31		12336.9	642.016
	12		3035.86	2686.1	172.669		17890.6	19465.7	1264.43		14173.3	12236.9	698.395				a	-132.529	98.6859	-1.34294	0.18574	0.79124					333.333		33.8877	171.182		16335	1077.45		13001.8	650.557
	13		2978.71	2612.69	167.95		18753.8	21279.3	1382.24		14734.2	13115.1	748.52				b	4020	0	--	--	0					366.667		-2.07657	167.368		17578.8	1214.3		13730.5	729.097
	14		3025.18	2935.38	188.693		19515.3	20202.5	1312.29		15849.3	14647.8	835.993				c	0.5184	0.00134	387.403	4.99237e-84	0.79124					400		71.5789	172.669		18599	1264.43		14305.8	698.395
	15		3046.27	2998.63	192.759		21212.5	25501.7	1656.52		15905	14495.4	827.298														433.333		14.428	167.95		19462.1	1382.24		14866.7	748.52
	16		2949.07	2811.13	180.706		21502.4	24624.2	1599.52		16684.3	15814	902.553														466.667		60.9021	188.693		20223.7	1312.29		15981.8	835.993
	17		2894.42	2631.89	169.184		22012.7	25600.6	1662.94		17108.4	15784.5	900.869														500		81.9932	192.759		21920.9	1656.52		16037.5	827.298
	18		2941.28	3049.9	196.055		23482.7	28052.5	1822.21		17583.7	16017.6	914.176														533.333		-15.2075	180.706		22210.8	1599.52		16816.8	902.553
	19		2971.35	2909.81	187.049		23441.5	25989.6	1688.21		17819	15944.6	910.005														566.667		-69.8585	169.184		22721.1	1662.94		17240.9	900.869
	20		3005.55	3205.71	206.071		24166.5	26175.9	1700.3		18602.2	16091.2	918.373														600		-23.0046	196.055		24191.1	1822.21		17716.2	914.176
	21		3019.53	3128.44	201.104		25227.6	30031.2	1950.74		19300.9	16568.8	945.632														633.333		7.06895	187.049		24149.8	1688.21		17951.5	910.005
	22		2985.77	3465.97	222.801		26045.7	32480.6	2109.84		19999.6	16838.4	961.017														666.667		41.2697	206.071		24874.8	1700.3		18734.7	918.373
	23		3061.17	3843.26	247.054		26043.1	30401.8	1974.81		20605.6	17923.8	1022.97														700		55.2452	201.104		25936	1950.74		19433.4	945.632
	24		3131.91	4556.75	292.919		27260.6	36614.2	2378.35		21018.2	17435.8	995.112														733.333		21.4836	222.801		26754.1	2109.84		20132.1	961.017
	25		3027.91	4396.94	282.646		26811.2	36566.9	2375.28		21633.7	19403.9	1107.44														766.667		96.8851	247.054		26751.5	1974.81		20738.2	1022.97
	26		3051.06	3176.34	204.183		28455.7	31492.9	2045.69		21878.8	19081.1	1089.02														800		167.626	292.919		27969	2378.35		21150.8	995.112
	27		3025.54	3240.98	208.338		28456.5	30318.8	1969.42		22579.4	20538.7	1172.21														833.333		63.6275	282.646		27519.6	2375.28		21766.2	1107.44
	28		3084.56	3269.73	210.186		30574.5	36257.6	2355.18		22588.6	18951.1	1081.6														866.667		86.7832	204.183		29164.1	2045.69		22011.3	1089.02
	29		3055.95	3219.65	206.967		30872.4	36075	2343.32		23287.6	20649.4	1178.53														900		61.2545	208.338		29164.9	1969.42		22711.9	1172.21
	30		3017.44	3030.13	194.784		32080.1	38261.1	2485.32		23464.6	20540.9	1172.33														933.333		120.276	210.186		31282.9	2355.18		22721.1	1081.6
	31		3013.85	3446.31	221.537		31725.6	35529.1	2307.87		23590.5	20773.5	1185.6														966.667		91.67	206.967		31580.7	2343.32		23420.1	1178.53
	32		3117.95	3849.97	247.485		33581.5	38276.9	2486.35		24413.8	22779.9	1300.12														1000		53.1577	194.784		32788.4	2485.32		23597.2	1172.33
	33		3031.84	3195.32	205.403		33143.4	36041.8	2341.17		24743.2	21681.1	1237.4														1033.33		49.5652	221.537		32434	2307.87		23723	1185.6
	34		3120.06	3462.54	222.581		34554.6	37696.6	2448.66		25294.8	22269.3	1270.98														1066.67		153.672	247.485		34289.9	2486.35		24546.3	1300.12
	35		3071.34	3430.37	220.513		35319.4	41340.1	2685.33		25061.1	23131.3	1320.17														1100		67.5621	205.403		33851.8	2341.17		24875.7	1237.4
	36		3068.99	3493.06	224.542		35843	40082.7	2603.65		25824.5	23369.1	1333.75														1133.33		155.777	222.581		35262.9	2448.66		25427.3	1270.98
	37		3040.03	3478.46	223.604		36471.4	41620.9	2703.57		26015.4	23747.9	1355.36														1166.67		107.057	220.513		36027.8	2685.33		25193.7	1320.17
	38		3198.94	3751.41	241.15		37279.5	41013.8	2664.13		26311.1	23199.5	1324.06														1200		104.711	224.542		36551.4	2603.65		25957	1333.75
	39		3069.75	3494.9	224.66		38441.9	42993.3	2792.72		26616.3	23139.2	1320.62														1233.33		75.7471	223.604		37179.8	2703.57		26147.9	1355.36
	40		3154.69	4277.3	274.955		39162.2	42388.3	2753.42		27080.4	25077.5	1431.25														1266.67		234.66	241.15		37987.9	2664.13		26443.6	1324.06
	41		3045.89	3334.91	214.376		39701.5	43381.7	2817.95		27272	24657.1	1407.25														1300		105.465	224.66		39150.3	2792.72		26748.8	1320.62
	42		3147.14	3945.27	253.612		41100	49081.6	3188.19		27754.8	24754.4	1412.81														1333.33		190.411	274.955		39870.6	2753.42		27213	1431.25
	43		3124.96	3943.69	253.51		42147.6	50201.7	3260.95		27557	23266	1327.86														1366.67		81.613	214.376		40409.9	2817.95		27404.5	1407.25
	44		3067.46	3398.97	218.494		42764	48614.6	3157.86		28590.3	27244.4	1554.92														1400		182.855	253.612		41808.4	3188.19		27887.3	1412.81
	45		3149.44	3988.55	256.394		43221.4	47811.1	3105.67		28454.4	25219	1439.33														1433.33		160.677	253.51		42856	3260.95		27689.5	1327.86
	46		3133.56	3903.59	250.932		42973.5	49085	3188.41		29134.1	27125.3	1548.12														1466.67		103.175	218.494		43472.4	3157.86		28722.8	1554.92
	47		3093.05	3420.75	219.894		44168.3	48726.9	3165.15		29272.3	26733.2	1525.75														1500		185.158	256.394		43929.7	3105.67		28586.9	1439.33
	48		3034.4	3889.7	250.039		44712.4	48397.8	3143.77		29275.3	26006.2	1484.25														1533.33		169.282	250.932		43681.8	3188.41		29266.7	1548.12
	49		3134.18	3931.34	252.716		44451.4	48731.9	3165.47		30699.7	29246	1669.16														1566.67		128.772	219.894		44876.7	3165.15		29404.8	1525.75
																											1600		70.1197	250.039		45420.7	3143.77		29407.8	1484.25
																											1633.33		169.898	252.716		45159.8	3165.47		30832.2	1669.16

## Sheet: Fig 2e 60Hz
MSD			on glass	N = 476			woSV	N = 276			wSV	N = 328				Fitting	y = a + b*x^c								Offset				on glass			woSV			wSV
(nm2)	Step		Mean	SD	SE		Mean	SD	SE		Mean	SD	SE			Parameters									subtracted		Time (ms)		Mean MSD	SE		Mean MSD	SE		Mean MSD	SE
	1		2919.1	4693.97	215.148		4726.43	4486.34	269.558		4726.2	4745.42	262.022				woSV								MSD				(nm^2)			(nm^2)			(nm^2)
	2		3030.3	4789.33	219.519		5751.02	5946.79	357.308		5415.22	5912.65	326.471				Da fixed to 0.02838587										0		0	0		0	0		0	0
	3		3086.81	5513.82	252.726		6619.06	7445.64	447.365		5947.12	6045.96	333.833					Value	Standard Error	t-Value	Prob>|t|	Dependency					16.6667		-294.235	215.148		2064.55	269.558		4726.2	262.022
	4		3137.21	5647.5	258.853		7491.41	8997.96	540.635		6476.64	6796.29	375.262				a	2661.88	34.6324	76.8608	4.46461e-51	0.34329					33.3333		-183.036	219.519		3089.14	357.308		5415.22	326.471
	5		3111.34	5457.63	250.15		8478.64	10691.9	642.416		7052.8	8163.87	450.774				b	1890	0	--	--	0					50		-126.527	252.726		3957.19	447.365		5947.12	333.833
	6		3144.48	5649.19	258.93		9064.73	11613.3	697.775		7433.04	8307.42	458.701				c	0.68925	0.00129	534.602	1.31857e-90	0.34329					66.6667		-76.1224	258.853		4829.54	540.635		6476.64	375.262
	7		3182.35	6035.6	276.641		9819.89	13210.5	793.741		7808.8	8292.57	457.88														83.3333		-101.996	250.15		5816.76	642.416		7052.8	450.774
	8		3164.87	6145.81	281.693		10251.4	12608.1	757.55		8275.68	8376.16	462.496														100		-68.8571	258.93		6402.85	697.775		7433.04	458.701
	9		3165.79	6185.64	283.518		11062.3	13300.8	799.169		8610.99	9420.33	520.151				wSV										116.667		-30.9843	276.641		7158.01	793.741		7808.8	457.88
	10		3175.94	6260.3	286.94		11617.4	13445.6	807.869		9063.71	10065.4	555.766				Da fixed to 0.03021669										133.333		-48.4594	281.693		7589.5	757.55		8275.68	462.496
	11		3228.1	6812.77	312.263		12268.8	13906.7	835.576		9291.74	10366.8	572.411					Value	Standard Error	t-Value	Prob>|t|	Dependency					150		-47.5444	283.518		8400.41	799.169		8610.99	520.151
	12		3207.06	6838.67	313.45		12752.6	14541.7	873.728		9770.62	10387.1	573.53				a	2347.64	48.2434	48.6624	7.296e-42	0.4933					166.667		-37.3928	286.94		8955.52	807.869		9063.71	555.766
	13		3245.1	7350.18	336.895		13569.2	16368.3	983.475		10204.1	11729.6	647.657				b	2010	0	--	--	0					183.333		14.7675	312.263		9606.96	835.576		9291.74	572.411
	14		3190.81	7357.38	337.225		14017.7	17352.2	1042.6		10611.9	13692.2	756.027				c	0.53886	0.00235	229.214	2.57861e-73	0.4933					200		-6.27338	313.45		10090.7	873.728		9770.62	573.53
	15		3221.24	7835.98	359.162		14572.4	18176.7	1092.13		10794	12820.4	707.886														216.667		31.77	336.895		10907.3	983.475		10204.1	647.657
	16		3223.4	8104.57	371.472		15248	21076.6	1266.37		11312.7	13586.1	750.165														233.333		-22.5217	337.225		11355.9	1042.6		10611.9	756.027
	17		3238.83	8390.48	384.577		15877	21911.5	1316.54		11470	14460.5	798.446														250		7.90224	359.162		11910.6	1092.13		10794	707.886
	18		3249.87	8654.14	396.662		16779.2	23859.9	1433.61		11931.9	16258.6	897.732														266.667		10.0635	371.472		12586.1	1266.37		11312.7	750.165
	19		3248.89	9090.02	416.64		17333.9	24709	1484.62		12093.9	16469.4	910.757														283.333		25.4931	384.577		13215.1	1316.54		11470	798.446
	20		3244.85	9574.86	438.863		17532.8	25442.6	1528.7		12518	17359.2	958.501														300		36.5364	396.662		14117.4	1433.61		11931.9	897.732
	21		3253.68	10076.7	461.867		18166.5	25279.4	1518.89		12755.4	17530.4	967.957														316.667		35.5544	416.64		14672	1484.62		12093.9	910.757
	22		3218.57	10406.9	476.998		18666.6	27840.1	1672.75		13098.4	19165.4	1058.23														333.333		31.52	438.863		14870.9	1528.7		12518	958.501
	23		3232.86	10606.7	486.157		19133.9	28000.3	1682.38		13523.5	19913.7	1099.55														350		40.3502	461.867		15504.6	1518.89		12755.4	967.957
	24		3257.43	10821.9	496.023		19773.2	29742.7	1787.07		13609.5	20176.4	1114.05														366.667		5.2387	476.998		16004.7	1672.75		13098.4	1058.23
	25		3220.76	11022.1	505.198		20160.2	30509.4	1833.13		13904.4	22000.2	1214.76														383.333		19.5253	486.157		16472	1682.38		13523.5	1099.55
	26		3277.41	11464.5	525.476		20387.2	30999.5	1862.58		14342.8	25036.7	1382.42														400		44.0975	496.023		17111.3	1787.07		13609.5	1114.05
	27		3299.97	11721.6	537.258		21077.4	34269	2059.02		14191.3	22357.9	1234.51														416.667		7.42578	505.198		17498.3	1833.13		13904.4	1214.76
	28		3297.54	12004.4	550.222		21557	35402.1	2127.1		14831.6	23324.3	1287.87														433.333		64.0805	525.476		17725.3	1862.58		14342.8	1382.42
	29		3327.61	12416.8	569.124		21749.3	34602.2	2079.04		15108.9	26070.8	1439.52														450		86.6367	537.258		18415.6	2059.02		14191.3	1234.51
	30		3243.41	12299	563.726		22684.8	37081.7	2228.03		15413.7	27728.3	1531.04														466.667		84.2073	550.222		18895.1	2127.1		14831.6	1287.87
	31		3237.59	12132.6	556.095		23340.7	40111.4	2410.06		15386.4	27689.3	1528.89														483.333		114.277	569.124		19087.5	2079.04		15108.9	1439.52
	32		3217.82	11963.8	548.361		23529.5	38502.3	2313.38		15751.5	28760.8	1588.05														500		30.0784	563.726		20022.9	2228.03		15413.7	1531.04
	33		3241.78	12139.6	556.418		23688.5	38610.6	2319.88		16077.2	30058.6	1659.71														516.667		24.2567	556.095		20678.9	2410.06		15386.4	1528.89
	34		3155.93	11745	538.33		23942.1	38310.7	2301.87		16275.2	28589.1	1578.57														533.333		4.48776	548.361		20867.6	2313.38		15751.5	1588.05
	35		3200.4	12475.4	571.81		24399.4	37800.9	2271.24		16212.6	28265	1560.67														550		28.4437	556.418		21026.6	2319.88		16077.2	1659.71
	36		3146.79	12297.7	563.665		25064.8	39669.1	2383.49		16246.1	27965.9	1544.16														566.667		-57.4016	538.33		21280.3	2301.87		16275.2	1578.57
	37		3203.94	12309.4	564.203		25622.3	40919.6	2458.62		16649.8	28313.1	1563.33														583.333		-12.9313	571.81		21737.5	2271.24		16212.6	1560.67
	38		3178.63	12226.2	560.385		25816.4	42005.8	2523.88		16761.1	30374.7	1677.16														600		-66.5433	563.665		22402.9	2383.49		16246.1	1544.16
	39		3141.09	12177	558.134		26974.3	46174.3	2774.34		16874.1	29038.4	1603.38														616.667		-9.39699	564.203		22960.4	2458.62		16649.8	1563.33
	40		3156.94	12147.4	556.775		26879.3	47944.9	2880.73		17108.7	29832	1647.2														633.333		-34.6994	560.385		23154.5	2523.88		16761.1	1677.16
	41		3197.75	12072.6	553.349		27486.3	49455.1	2971.47		17470.6	33608	1855.69														650		-72.2479	558.134		24312.5	2774.34		16874.1	1603.38
	42		3189.95	11985.9	549.373		28628.3	53628.7	3222.24		17706.7	32914.1	1817.38														666.667		-56.3924	556.775		24217.5	2880.73		17108.7	1647.2
	43		3225.32	12022.6	551.053		27920.3	50240.3	3018.65		17884.1	33489.1	1849.12														683.333		-15.5871	553.349		24824.5	2971.47		17470.6	1855.69
	44		3158.47	11567.4	530.191		29173.7	53281.9	3201.4		17862.9	33201.3	1833.24														700		-23.3844	549.373		25966.5	3222.24		17706.7	1817.38
	45		3291.22	11976.6	548.947		29185.4	53019.3	3185.62		18017.3	35708.5	1971.67														716.667		11.9887	551.053		25258.4	3018.65		17884.1	1849.12
	46		3205.32	11698.7	536.208		29927.7	54642.9	3283.17		18447.1	35990.3	1987.23														733.333		-54.8613	530.191		26511.8	3201.4		17862.9	1833.24
	47		3442.22	13166	603.461		29912.8	53582.8	3219.48		18077.2	35679	1970.04														750		77.8867	548.947		26523.6	3185.62		18017.3	1971.67
	48		3331.17	12533.1	574.452		30205.7	56860.9	3416.44		19199.5	37584.4	2075.25														766.667		-8.00983	536.208		27265.9	3283.17		18447.1	1987.23
	49		3485.43	13547.1	620.931		30177.2	54263.4	3260.37		19075.1	37458.6	2068.3														783.333		228.891	603.461		27251	3219.48		18077.2	1970.04
																											800		117.834	574.452		27543.9	3416.44		19199.5	2075.25
																											816.667		272.093	620.931		27515.3	3260.37		19075.1	2068.3

## Sheet: Fig 2e 250Hz
MSD			on glass	N = 397			woSV	N = 317			wSV	N = 327				Fitting	y = a + b*x^c								Offset				on glass			woSV			wSV
(nm2)	Step		Mean	SD	SE		Mean	SD	SE		Mean	SD	SE			Parameters									subtracted		Time (ms)		Mean MSD	SE		Mean MSD	SE		Mean MSD	SE
	1		4359.83	5248.43	263.411		4970.17	4740.51	266.254		4945.27	5391.06	298.126				woSV								MSD				(nm^2)			(nm^2)			(nm^2)
	2		4505.74	5922.76	297.255		5393.35	5252.42	295.006		5181.57	5472.78	302.646				Da fixed to 0.02838587										0		0	0		0	0		0	0
	3		4529.97	5884.58	295.339		5638.26	5634.76	316.48		5517.82	5734.85	317.138					Value	Standard Error	t-Value	Prob>|t|	Dependency					4		-201.295	263.411		426.74	266.254		549.099	298.126
	4		4581.36	6071.96	304.743		5899.17	5983.01	336.039		5674.61	6365.51	352.013				a	4543.43	19.7568	229.967	2.21019e-73	0.42353					8		-55.3872	297.255		849.919	295.006		785.397	302.646
	5		4576.8	6229.44	312.647		6339.19	6815.01	382.769		5731.6	6415.95	354.803				b	454	0	--	--	0					12		-31.1536	295.339		1094.83	316.48		1121.65	317.138
	6		4584.75	6286.02	315.486		6468.01	6938.32	389.695		6075.75	7023.44	388.397				c	0.79435	0.00185	428.289	4.4588e-86	0.42353					16		20.2287	304.743		1355.74	336.039		1278.44	352.013
	7		4540.29	6082.96	305.295		6625.98	7512.56	421.948		6169.21	7294.87	403.407														20		15.6693	312.647		1795.76	382.769		1335.43	354.803
	8		4561.22	6301.48	316.262		6884.11	8145.63	457.504		6349.16	7551.08	417.576														24		23.6252	315.486		1924.58	389.695		1679.58	388.397
	9		4539.11	6258.96	314.128		7066.77	8535.85	479.421		6384.17	7886.2	436.108				wSV										28		-20.8354	305.295		2082.55	421.948		1773.04	403.407
	10		4432.03	6003.4	301.302		7438.2	9334.2	524.261		6478.48	7831.71	433.095				Da fixed to 0.03021669										32		0.0886026	316.262		2340.68	457.504		1952.99	417.576
	11		4486.52	6160.65	309.194		7574.25	9821.29	551.619		6665.33	8167.75	451.678					Value	Standard Error	t-Value	Prob>|t|	Dependency					36		-22.016	314.128		2523.34	479.421		1988	436.108
	12		4462.21	6277.74	315.071		7825.42	10475.2	588.344		6905.19	8528.32	471.617				a	4396.17	18.0223	243.929	1.38591e-74	0.54628					40		-129.103	301.302		2894.77	524.261		2082.31	433.095
	13		4485.62	6350.64	318.73		7844.71	10655.3	598.462		6987.51	8842.13	488.971				b	483	0	--	--	0					44		-74.6049	309.194		3030.82	551.619		2269.16	451.678
	14		4478.17	6284.68	315.419		8091.91	11065.7	621.512		7089.96	9340.17	516.513				c	0.66558	0.0018	369.656	4.52751e-83	0.54628					48		-98.92	315.071		3281.99	588.344		2509.02	471.617
	15		4522.32	6408.74	321.646		8289.97	11466.3	644.01		7200.86	9360.14	517.617														52		-75.5082	318.73		3301.29	598.462		2591.34	488.971
	16		4497.66	6554.65	328.968		8703.87	12038.5	676.148		7353.45	10015	553.832														56		-82.962	315.419		3548.48	621.512		2693.79	516.513
	17		4487.7	6531.32	327.797		8987.43	12915	725.379		7508.36	10160.5	561.876														60		-38.8106	321.646		3746.54	644.01		2804.69	517.617
	18		4521.19	6735.12	338.026		9137.33	13858.5	778.37		7658.2	10412	575.785														64		-63.4675	328.968		4160.44	676.148		2957.28	553.832
	19		4518.01	6891.82	345.891		9099.46	14035.4	788.307		7735.41	10783.3	596.318														68		-73.4266	327.797		4444	725.379		3112.19	561.876
	20		4514.1	6757.53	339.15		9604.99	14778.1	830.021		7927.37	11100.6	613.862														72		-39.9364	338.026		4593.9	778.37		3262.03	575.785
	21		4564.8	6935.14	348.065		9420.51	15140.1	850.354		7942.95	11741.1	649.282														76		-43.1134	345.891		4556.04	788.307		3339.24	596.318
	22		4532.29	6911.73	346.89		9617.98	15277.1	858.045		8232.82	12032.9	665.423														80		-47.0276	339.15		5061.57	830.021		3531.2	613.862
	23		4524.56	6627.58	332.629		10053.7	15952.2	895.965		8334.66	12819.3	708.908														84		3.67087	348.065		4877.08	850.354		3546.78	649.282
	24		4548.03	6670.72	334.794		9988.95	16443.9	923.579		8457.68	13041.5	721.197														88		-28.8419	346.89		5074.56	858.045		3836.65	665.423
	25		4591.13	6998.99	351.269		10276.8	16868.7	947.443		8561.09	13232.1	731.735														92		-36.5676	332.629		5510.27	895.965		3938.49	708.908
	26		4650.73	7244.62	363.597		10512.3	17718	995.144		8621.18	13637.6	754.16														96		-13.0976	334.794		5445.53	923.579		4061.51	721.197
	27		4637.6	7342	368.485		10673.3	18522.5	1040.33		8673.12	13650.3	754.863														100		30.0008	351.269		5733.39	947.443		4164.92	731.735
	28		4649.1	7613.1	382.09		10876.9	19690.8	1105.95		8866.75	14386.8	795.589														104		89.5989	363.597		5968.86	995.144		4225.01	754.16
	29		4637.13	7739.2	388.419		11289	20572.3	1155.46		8928.03	14489.8	801.286														108		76.4723	368.485		6129.91	1040.33		4276.95	754.863
	30		4601.52	7412.87	372.041		11258.1	21385.7	1201.14		8976.28	14603	807.545														112		87.9721	382.09		6333.5	1105.95		4470.58	795.589
	31		4502.71	7220.63	362.393		11365.3	22182.1	1245.87		9170.52	15239.5	842.745														116		76.0047	388.419		6745.54	1155.46		4531.86	801.286
	32		4534.77	7357.89	369.282		11661.6	23108.5	1297.9		9368.85	15253.1	843.501														120		40.3952	372.041		6714.71	1201.14		4580.11	807.545
	33		4482.78	7190.04	360.858		11871.7	24407.2	1370.84		9376.67	15937.1	881.321														124		-58.4214	362.393		6821.88	1245.87		4774.35	842.745
	34		4499.79	7333.46	368.056		12039.5	25408.4	1427.08		9486.88	15681.2	867.174														128		-26.3619	369.282		7118.15	1297.9		4972.68	843.501
	35		4508.72	7465.22	374.669		12126.6	26489.8	1487.82		9774.89	16305.4	901.692														132		-78.351	360.858		7328.26	1370.84		4980.5	881.321
	36		4532.08	7696.91	386.297		12369.1	27260.6	1531.11		9751.87	16490.5	911.926														136		-61.3348	368.056		7496.09	1427.08		5090.71	867.174
	37		4479.75	7767.5	389.84		12466.3	27977.5	1571.37		9680.28	16721	924.674														140		-52.4054	374.669		7583.14	1487.82		5378.72	901.692
	38		4495.78	7883.72	395.673		13160.4	30315.6	1702.69		9812.22	17017.2	941.051														144		-29.0533	386.297		7825.67	1531.11		5355.7	911.926
	39		4594.85	8276.79	415.4		13219.7	31861.9	1789.54		10077.7	17258	954.367														148		-81.3755	389.84		7922.88	1571.37		5284.11	924.674
	40		4557.2	8436.58	423.42		13318.3	32902.2	1847.97		10148.5	17043.6	942.514														152		-65.3472	395.673		8616.98	1702.69		5416.05	941.051
	41		4555.06	8822.19	442.773		13256.9	33657.6	1890.4		10218.6	17454.7	965.248														156		33.7231	415.4		8676.25	1789.54		5681.5	954.367
	42		4637.61	9179.98	460.73		13659.4	33626	1888.63		10129.3	17281.3	955.661														160		-3.92561	423.42		8774.92	1847.97		5752.36	942.514
	43		4560.79	9184.8	460.972		13494.9	34254.6	1923.93		10456.9	18093.5	1000.57														164		-6.06813	442.773		8713.45	1890.4		5822.44	965.248
	44		4608.05	9623.1	482.969		13581.9	34855.3	1957.67		10544.9	18149.6	1003.67														168		76.4795	460.73		9115.94	1888.63		5733.12	955.661
	45		4560.59	10080.3	505.914		14069.1	36329.6	2040.47		10502.8	17887.2	989.165														172		-0.339448	460.972		8951.48	1923.93		6060.76	1000.57
	46		4769.96	11454.7	574.895		14379.5	37958.5	2131.96		10669.3	18469.3	1021.35														176		46.9251	482.969		9038.46	1957.67		6148.77	1003.67
	47		4653.19	11929.1	598.704		14222.7	34042.6	1912.02		10646.9	18150.5	1003.72														180		-0.541347	505.914		9525.68	2040.47		6106.6	989.165
	48		4754.04	13554.7	680.29		15010.6	35942.9	2018.75		10710.5	17904.4	990.115														184		208.832	574.895		9836.05	2131.96		6273.15	1021.35
	49		5086.06	15037.8	754.728		14941	36794.6	2066.59		10785.6	17666.7	976.973														188		92.0657	598.704		9679.28	1912.02		6250.75	1003.72
																											192		192.912	680.29		10467.1	2018.75		6314.36	990.115
																											196		524.935	754.728		10397.6	2066.59		6389.45	976.973

## Sheet: Fig 2e 1000Hz
MSD			on glass	N = 239			woSV	N = 246			wSV	N = 237				Fitting	y = a + b*x^c								Offset				on glass			woSV			wSV
(nm2)	Step		Mean	SD	SE		Mean	SD	SE		Mean	SD	SE			Parameters									subtracted		Time (ms)		Mean MSD	SE		Mean MSD	SE		Mean MSD	SE
	1		5269.79	4421.11	285.978		5522.32	4337.98	276.58		5393.28	5170.83	335.882				woSV								MSD				(nm^2)			(nm^2)			(nm^2)
	2		5299.56	4400.28	284.631		5586.68	4549.76	290.082		5460.37	5432.9	352.905				Da free										0		0	0		0	0		0	0
	3		5311.65	5018.27	324.605		5714.4	4908.47	312.952		5568.34	5702.58	370.422					Value	Standard Error	t-Value	Prob>|t|	Dependency					1		-66.0898	285.978		123.91	276.58		128.137	335.882
	4		5308.58	4917.29	318.073		5845.42	5159.13	328.934		5702.23	6164.09	400.401				a	5398.41	21.9484	245.96	2.07697e-73	0.89891					2		-36.3131	284.631		188.272	290.082		195.227	352.905
	5		5318.6	5175.39	334.768		5943.64	5431.28	346.286		5731.77	6638.56	431.221				b	113.543	6.84919	16.5777	5.00907e-21	0.99634					3		-24.222	324.605		315.986	312.952		303.197	370.422
	6		5300.96	5329.43	344.732		5995.89	5497.35	350.498		5821.35	7072.56	459.412				c	0.9385	0.01528	61.4398	8.39527e-46	0.99523					4		-27.2926	318.073		447.014	328.934		437.089	400.401
	7		5313.81	5468.21	353.709		6109.15	5900.84	376.224		5849.39	7272.3	472.387														5		-17.272	334.768		545.232	346.286		466.626	431.221
	8		5303.72	5711.54	369.449		6190.91	6189.53	394.63		6024.6	7626.61	495.402														6		-34.9136	344.732		597.479	350.498		556.205	459.412
	9		5284.39	5790.65	374.566		6340.98	6588.63	420.075		5982.67	7641.36	496.359				wSV										7		-22.0681	353.709		710.743	376.224		584.244	472.387
	10		5297.49	5952.56	385.039		6398.6	6708.25	427.702		6056.27	7746.54	503.192				Da free										8		-32.1537	369.449		792.502	394.63		759.46	495.402
	11		5292.59	6080.2	393.295		6461.57	6965.72	444.118		6154.49	8050.84	522.958					Value	Standard Error	t-Value	Prob>|t|	Dependency					9		-51.4828	374.566		942.569	420.075		717.526	496.359
	12		5247.99	5998.73	388.026		6541.88	7169.86	457.134		6163.96	8030.78	521.655				a	5265.14	32.7827	160.607	6.69012e-65	0.92245					10		-38.3904	385.039		1000.19	427.702		791.129	503.192
	13		5296.41	6140.47	397.194		6632.55	7380.01	470.533		6288.88	8501.33	552.221				b	120.867	12.438	9.71751	1.00445e-12	0.99655					11		-43.2858	393.295		1063.16	444.118		889.344	522.958
	14		5268.2	6188.16	400.279		6715.64	7767.61	495.245		6385.44	8882.35	576.971				c	0.84292	0.02551	33.0399	1.07667e-33	0.99529					12		-87.8879	388.026		1143.47	457.134		898.815	521.655
	15		5263.18	6336.22	409.856		6805.53	7854.93	500.812		6468.43	9439.11	613.136														13		-39.4646	397.194		1234.14	470.533		1023.74	552.221
	16		5266.05	6399.76	413.966		6875.13	8383.8	534.531		6554.55	10044.5	652.461														14		-67.6739	400.279		1317.23	495.245		1120.3	576.971
	17		5258.81	6502.97	420.642		6967.63	8519.34	543.173		6638.18	10555.1	685.626														15		-72.6913	409.856		1407.12	500.812		1203.29	613.136
	18		5251.28	6569.09	424.919		7071.98	8808.94	561.638		6684.69	10864.2	705.707														16		-69.8227	413.966		1476.72	534.531		1289.41	652.461
	19		5284.55	6770.79	437.966		7154.5	8949.71	570.612		6789.18	11337.8	736.468														17		-77.0612	420.642		1569.22	543.173		1373.04	685.626
	20		5281.39	6776.64	438.344		7285.96	9332.78	595.036		6820.8	11874.5	771.329														18		-84.5958	424.919		1673.57	561.638		1419.55	705.707
	21		5256.66	6745.33	436.319		7317.49	9680.81	617.226		6946.21	12233.6	794.656														19		-51.3293	437.966		1756.08	570.612		1524.04	736.468
	22		5264.96	6876.42	444.799		7516.86	9961.67	635.133		7036.37	12463	809.559														20		-54.4834	438.344		1887.55	595.036		1555.65	771.329
	23		5265.07	6870.05	444.387		7610.7	10369.7	661.147		7054.38	12772.5	829.662														21		-79.2185	436.319		1919.08	617.226		1681.06	794.656
	24		5251.32	7041.24	455.46		7644.51	10427.6	664.838		7074.5	12838.4	833.945														22		-70.9184	444.799		2118.45	635.133		1771.23	809.559
	25		5250.58	7067.32	457.147		7729.12	10602.4	675.986		7093.53	12961.8	841.957														23		-70.8068	444.387		2212.29	661.147		1789.23	829.662
	26		5258.28	7145.97	462.235		7841.08	10726	683.863		7107.03	12859.3	835.303														24		-84.558	455.46		2246.1	664.838		1809.35	833.945
	27		5277.55	7344.57	475.081		7933.8	10908.7	695.515		7231.17	13045.2	847.375														25		-85.2928	457.147		2330.71	675.986		1828.39	841.957
	28		5312.01	7469.7	483.175		8032.27	11187.6	713.296		7368.8	13507.3	877.392														26		-77.5985	462.235		2442.67	683.863		1841.88	835.303
	29		5361.12	7687.01	497.231		8094.33	11309.9	721.091		7352.41	13568.2	881.348														27		-58.3261	475.081		2535.39	695.515		1966.02	847.375
	30		5359.95	7832.43	506.638		8223.57	11360	724.287		7480.42	13573.8	881.713														28		-23.8662	483.175		2633.86	713.296		2103.66	877.392
	31		5400.64	8054.68	521.014		8338.79	11495.9	732.954		7245.21	13181.9	856.258														29		25.2479	497.231		2695.92	721.091		2087.27	881.348
	32		5398.35	8179.03	529.057		8464.22	11703.2	746.172		7548.38	13257.9	861.195														30		24.0748	506.638		2825.16	724.287		2215.27	881.713
	33		5384.57	8348.86	540.043		8494.28	11599	739.522		7457.88	13151	854.249														31		64.7601	521.014		2940.38	732.954		1980.07	856.258
	34		5413.05	8489.08	549.113		8482.43	11527.1	734.943		7515.88	13410.7	871.116														32		62.4782	529.057		3065.81	746.172		2283.24	861.195
	35		5408.31	8595.19	555.976		8577.79	11935	760.948		7552.1	13463.7	874.563														33		48.693	540.043		3095.87	739.522		2192.74	854.249
	36		5453.56	8790.76	568.627		8722.61	12014.9	766.041		7642.14	13615	884.387														34		77.1758	549.113		3084.02	734.943		2250.74	871.116
	37		5470.25	8927.07	577.444		8866.05	12048.7	768.199		7682.72	13692.4	889.415														35		72.4296	555.976		3179.38	760.948		2286.95	874.563
	38		5465.69	8924.59	577.284		8837.67	12034.4	767.283		7801.69	14351.8	932.249														36		117.684	568.627		3324.2	766.041		2376.99	884.387
	39		5456.75	8788.04	568.451		8989.16	11929.2	760.578		7895.08	14549.8	945.114														37		134.373	577.444		3467.64	768.199		2417.57	889.415
	40		5426.58	8536.53	552.182		8952.88	11851.7	755.639		7964.62	14515.6	942.887														38		129.813	577.284		3439.26	767.283		2536.55	932.249
	41		5420.68	8356.24	540.52		9091.3	12175.9	776.308		7949.62	14545.7	944.842														39		120.873	568.451		3590.74	760.578		2629.94	945.114
	42		5356.59	7875	509.391		9186.25	12309	784.794		8019.67	14393.2	934.939														40		90.7084	552.182		3554.47	755.639		2699.47	942.887
	43		5328.88	7744.29	500.936		9207.97	12182.1	776.699		8278.79	14459.6	939.254														41		84.8063	540.52		3692.88	776.308		2684.48	944.842
	44		5288.98	7558.58	488.924		9318.58	11949.2	761.854		8179.49	13157.8	854.692														42		20.7161	509.391		3787.84	784.794		2754.53	934.939
	45		5370.1	7953.57	514.474		9279.8	11675.3	744.393		8196.37	12516.1	813.007														43		-6.99578	500.936		3809.56	776.699		3013.65	939.254
	46		5316.37	7633.55	493.773		9397.28	12087.4	770.664		8289.79	12525.8	813.641														44		-46.894	488.924		3920.17	761.854		2914.35	854.692
	47		5357.41	7689.77	497.41		9473.07	12618.5	804.527		8471.86	13230.3	859.399														45		34.2192	514.474		3881.39	744.393		2931.23	813.007
	48		5452.26	8191.34	529.854		9826.67	13407.3	854.815		8612.29	13286.6	863.055														46		-19.5069	493.773		3998.87	770.664		3024.65	813.641
	49		5712.38	9559.05	618.324		9944.14	13473.4	859.03		8540.39	14837.8	963.819														47		21.5366	497.41		4074.66	804.527		3206.72	859.399
																											48		116.383	529.854		4428.26	854.815		3347.14	863.055
																											49		376.504	618.324		4545.73	859.03		3275.24	963.819

[truncated: 48 more sheets: Fig 2f, Fig 2g, Fig 2h, Fig 3f, Fig 3g, Fig 3h, Fig 3i, Fig 4d, Fig 4e, Fig 4f, Fig 4g_WT_mCherry, Fig 4g_SYNTKO_mCherry, Fig 4g_SYNTKO_FL, Fig 4g_SYNTKO_IDR, SFig 1b, SFig 1c, SFig 1d left, SFig 1d right, SFig 1g, SFig 3 4.4K …]
